# Supplementary material for: Best-worst scaling improves measurement of first impressions
Source: Cogn Res Princ Implic. 2019 Sep 23;4:36. doi: 10.1186/s41235-019-0183-2 (PMC6757072; doi:10.1186/s41235-019-0183-2)
Supplement: Supplementary file 1 — R scripts used to generate the design and sort and score the data of Study 3, with annotation: intended as a template to build future BWS studies. (ZIP 15 kb) [file 41235_2019_183_MOESM1_ESM.zip]

Archive with 6 entries (6 files):
- S01_BuildDesignAndStitchImages.R
- S02_SortPart1.R
- S03_SortPart2.R
- S04_ScoreBWS.R
- S05_DemographicsAndCorrelationAnalyses.R
- S06_AlphaAnalysis.R
