# Supplementary material for: Best-worst scaling improves measurement of first impressions
Source: Cogn Res Princ Implic. 2019 Sep 23;4:36. doi: 10.1186/s41235-019-0183-2 (PMC6757072; doi:10.1186/s41235-019-0183-2)
Supplement: Supplementary file 1 — R scripts used to generate the design and sort and score the data of Study 3, with annotation: intended as a template to build future BWS studies. (ZIP 15 kb) [file 41235_2019_183_MOESM1_ESM.zip › S01_BuildDesignAndStitchImages.R]

#01: Create design and trial images for a BWS task
#Nichola Burton
#11/3/19

#This script is for making trials in a BWS study, where the items to be rated are images.

#The aim is to specify a design (i.e. a way of grouping n items into k trials), 
#and then group our images according to that design. 

#Here we chose a BIBD, a balanced design that reduces unwante dependencies between the items

#To further reduce the possibility of dependencies in the design,
#we can randomise the assignment of images into the design 
#to create different BWS conditions for different participants.
#i.e. we know trial one should contain items [1, 4, 18, 2, 30, 6], for instance
#but we get to decide which of our images we call "item 1" 
#and we can vary that assignment of images to item number to produce different sets of trials
#which all have the same underlying balanced design.

#to display the trials on Qualtrics as heatmaps, it is convenient to paste the images for each trial
#together into a single image - this script outputs the combined images for each trial in each block.
#we start with images that are all of the same dimensions, 233 by 256 px
#the original US 10K images vary slightly in width - we standardized them by adding thin white strips to the edges where needed.

#if using a presentation method other than qualtrics, 
#then can simply use the "StimuliInDesign_Order[x].csv" output files 
#generated by this process to determine which images go in which question
 

#clear the workspace
rm(list = ls())

#load required packages
library(crossdes) #design finder
library(imager) #image tools

#set the working directory to the location of this script
dir.name <- dirname(rstudioapi::getActiveDocumentContext()$path)
setwd(dir.name)
getwd()


#create a design-------------

#the design is represented as a matrix where each row indicates a question
#with the values within that row across the columns showing the (multiple) items in that question

#here we use a BIBD, but alternative designs are also possible

#we use the function find.BIB to find a design that meets our specified numbers of items, questions and items per question

#note that find.BIB will do its best to find a BIBD with the parameters you give it
#but these don't always exist - so check with the function isGYD - should report:
#"The design is a balanced incomplete block design w.r.t. rows."
#if it doesn't, then a BIBD may not be possible with this set of parameter values - try different values 
#(for instance, by adding a few extra stimuli)

#Here we are looking for a design with 31 items, 31 trials and 6 items per trial,
#stopping after 200 attempts to find such a design
set.seed(28)
design <- find.BIB(31,31, 6, iter = 200)
#check if we have found a BIB
isGYD(design)

#save out this design
write.csv(design, "Design.csv", row.names = F)


#create stimulus lists--------------


#Our stimulus images are in a folder called "stimuli" - list the names of images in that folder
imNames <- as.data.frame(list.files("Stimuli"), stringsAsFactors = F)

#we start by defining the eight orders in which we are going to assign images to item numbers.

#whatever order the stimuli take in this list will be order 1.
names(imNames) <- "order1"

#now make 7 random re-orderings of these names to give 8 orders total
set.seed(56)
imNames$order2 <- sample(imNames$order1)
imNames$order3 <- sample(imNames$order1)
imNames$order4 <- sample(imNames$order1)
imNames$order5 <- sample(imNames$order1)
imNames$order6 <- sample(imNames$order1)
imNames$order7 <- sample(imNames$order1)
imNames$order8 <- sample(imNames$order1)

#save the stimulus orders
write.csv(imNames, "StimulusOrders.csv", row.names = F)

#now we can assign the image names to the design, using each of the 8 orders we specified above

#this little function replaces an integer with the name found at that row in one of the imNames columns
makeName <- function(input){
  imNames[input, imOrder]
}

for(imOrder in 1:8){
  
  #apply the naming function to each cell of the BIBD design matrix
  namedDesign <- apply(design, c(1,2), makeName)
  
  #the rows of this new matrix contain the image names for the stimuli that go into each trial
  
  #save this matrix out:
  write.csv(namedDesign, paste0("StimuliInDesign_Order", imOrder, ".csv"), row.names = F)
}


#we present these images on qualtrics using heatmaps, so we stitch together the images that make up each trial


#load in our images from the "Stimuli" folder
for(i in 1:nrow(imNames)){
  temp <- load.image(paste0("Stimuli/", imNames[i, 1]))
  #and rename the image with its original filename
  assign(imNames[i,1], temp)
}

#make a spacer to go between the images - this one is the same height as the images,
#and 20 px wide.
blank <- imfill(20, 256, val = "white")


for(imOrder in 1:8){
  
  #apply the naming function to the BIBD design to 
  namedDesign <- read.csv(paste0("StimuliInDesign_Order", imOrder, ".csv"), stringsAsFactors = F)

  #make a sub-directory to save the stitched-together images for each question into
  dir.create(paste("Order", imOrder, sep = ""))
  
  #run through each trial in turn
  for(i in 1:nrow(namedDesign)){
    #use imappend() to stitch together the images listed in a row, inserting the blank spacer between each one
    combined <- imappend(list(get(namedDesign[i,1]), blank, get(namedDesign[i,2]), blank,
                              get(namedDesign[i,3]), blank, get(namedDesign[i,4]), blank,
                              get(namedDesign[i,5]), blank, get(namedDesign[i,6])), "x")
    
    #make a string to represent the trial number, with leading zeros to pad to two digits
    qNum <- as.character(i)
    if(nchar(qNum) == 1){
      qNum <- paste0("0", qNum)
    }
    
    #save the stitched-together images into their sub-directory, marking them with question and order numbers.
    save.image(combined, paste0("Order", imOrder, "/Order", imOrder, "Question", qNum, ".jpg"))
  }
}
