# Supplementary material for: Best-worst scaling improves measurement of first impressions
Source: Cogn Res Princ Implic. 2019 Sep 23;4:36. doi: 10.1186/s41235-019-0183-2 (PMC6757072; doi:10.1186/s41235-019-0183-2)
Supplement: Supplementary file 1 — R scripts used to generate the design and sort and score the data of Study 3, with annotation: intended as a template to build future BWS studies. (ZIP 15 kb) [file 41235_2019_183_MOESM1_ESM.zip › S02_SortPart1.R]

#02: Sort BWS/Likert Part 1 data
#Nichola Burton
#20/3/19

#this script deals specifically with converting the raw Qualtrics data file to a format from which the bws data can be scored
#and we can then run our other analyses

#it produces a number of outputs: 
#the data for the likert participants in a .csv, with participants as rows, faces as columns and the ratings as values
#and
#the unscored data for the BWS participants, in a separate .csv for each of the eight conditions
#(where a condition is just a different allocation of faces to questions, as determined by our design setup)
#with participants as rows, and two columns for each question, one indicating which of the six possible faces in that question
#was selected as the most trustworthy, and one indicating which of the six possible faces in that question was selected as the least
#trustworthy (i.e. for question 1, the most trustworthy face was the fourth face, and the least trustworthy was the second face)
#this format can then be scored in the next script.


#clear the workspace
rm(list = ls())

#open required packages
library(stringr)

#set the working directory to the location of this script, so that R can find required data sheets etc.
dir.name <- dirname(rstudioapi::getActiveDocumentContext()$path)
setwd(dir.name)
getwd()

#import data----

#read in the main data file
data <- read.csv("data/DataPart1.csv", stringsAsFactors = F)

#dataframe setup-----------------

#Qualtrics data has a triple header - the second row of headings is more informative, 
#so change names to the contents of row 2
names(data) <- make.names(data[1,])
#and then drop the extra header rows
data <- data[-1:-2,]

#there are some inconveniently long column names that we will need to reference - rename them here:
names(data)[names(data) == "Out.of.the.faces.in.this.set..who.looks.the.Most.Trustworthy..and.who.looks.the.Least.Trustworthy......Click.on.the.faces.to.choose.the.Most.Trustworthy..green..and.Least.Trustworthy..red.....Face1"] <- "bwsPrac"
names(data)[names(data) == "Are.there.any.reasons.why.we.should.not.analyse.your.data...We.understand.that.sometimes.things.happen.that.are.outside.of.your.control..For.instance..you.might.have.been.distracted.by.someone..or.had.unexpected.computer.problems....If.you.let.us.know..we.can.check.whether.your.data.should.be.included.in.our.analysis....Please.note.that.no.matter.what.you.tell.us.here..we.will.still.pay.you.for.your.work."] <- "dontUse"

#drop anyone missing demographic information 
#(indicating they closed the window before starting the task)
data <- data[data$Sex != "",]


#find IDs for each condition----------------------

#this data file has participants from both the bws and likert conditons - we want to know who did which

#find the participants who did the likert practice questions (in Likert condition)
likertIDs <- data[data$X15 != "", "workerId", drop = F]

#and the participants who did the BWS practice questions (in BWS condition)
bwsIDs <- data[data$bwsPrac != "", "workerId", drop = F]

#find Likert ratings--------------------------

#for the likert participants, we only need the columns with the 31 likert questions

#to do this, we need a list of the names of the likert question columns

#find the column number of the first likert rating column
l1 <- match("Adam_Koester_12_oval", names(data))
#and record the name of that column, plus the next 30 columns
lNames <- names(data[,l1:(l1+30)])

#we will also want the workerID column
lVars <- c("workerId",lNames)

#we can use "merge" to take our list of workerIDs and find the columns we specified above for each workerID
likertRatings <- merge(likertIDs, data[, lVars], by = "workerId")

#in the rating responses, the values "1" and "9" are saved with some annoying extra characters, 
#but we can drop those here by selecting only the first character of each response
#and note we also convert the responses to number form here
likertRatings[,-1] <- as.numeric(apply(likertRatings[,-1], c(1,2), substr, start = 1, stop = 1))

#we only want participants who completed the entire task - drop out anyone who has missing responses here
likertRatings <-likertRatings[complete.cases(likertRatings),]

#and note how many participants we dropped:
nrow(likertIDs) - nrow(likertRatings)

#now save out the likert ratings into a subfolder called "sortedData":
write.csv(likertRatings, "sortedData/likertPart1Ratings.csv", row.names = F)

#find bws responses-----------------------

#finding the bws responses in the data file is a bit trickier, 
#because bws participants completed one of 8 different conditions, each containing different questions.

#each of the 8 conditions showed the same faces, but sorted into different sets 

#as a reminder: the way this was done was to find a single design, 
#which stated that, for instance, question 1 would contain items 1, 5, 23, 18, 4 and 13.
#we then randomised the order of the face images, so that Adam_Koester was "item 1" for the first condition,
#but Jesse_Schram was "item 1" for the second condition, and so on. 

#we need list the BWS participants according to the condition they were in
#here we make a list of 8 dataframes, each containing a set of participants from one of the conditions
bwsConditionIds <- list()

#the bws questions were labelled to indicate which condition they belonged to, so we can use that label
#to find out which particiapnts did each condition, we find the rows where there was a response to the first question from that conditon
#we run this in a loop, running through the eight conditions and placing the participant IDs from each condition into the list we made above
for(condition in 1:8){
  bwsConditionIds[[condition]] <- data.frame("workerId" = data[data[, paste0("B", condition, "Q1...Face1")] != "", "workerId"])
}

#now as before, we want to be able to refer to the columns containing the responses for each bws condition by name
#the qualtrics output gives 6 columns per question, one for each face that the participant could have selected
#find the column number of the first column, 
#and pull the name of that plus the next 185 columns (31 questions*6 faces per question gives 186 columns total)
#again, we do this by looping through the conditions and putting the column names for each condition into a list
bVars <- list()

for(condition in 1:8){
  b1 <- match(paste0("B", condition, "Q1...Face1"), names(data))
  bVars[[condition]] <- names(data[,b1:(b1+185)])
}

#as before, we'll add the workerId column to our list of columns that we want for each condition
for(order in 1:8){
  bVars[[order]] <- c("workerId", bVars[[order]])
}

#now, just like we did for the likert participants, we can find the response columns for each participant by merging the Id dataframe
#for each condition with the response columns for each condition
bwsCols <-list()

for(order in 1:8){
  bwsCols[[order]] <- merge(bwsConditionIds[[order]], data[, bVars[[order]] ], by = "workerId")
}

#Qualtrics records the responses by writing, for each face in each question, whether the participant "liked" the face 
#(i.e. responded "most trustworthy"), "disliked" the face (i.e. responded "least trustworthy"), or left it "neutral".

#it would be more helpful to have two columns for each question: a column which tells us which face out of the six was chosen
#as most trustworthy, and a column which tells us which face out of the six was chosen as least trustworthy
#since this format is accepted by the support.bws scoring functions.

#we do this for each of our conditions in turn
for(condition in 1:8){
  
  #to make this code a little easier to read, we'll copy out the data for this condition from the list into a temporary data frame
  temp <- bwsCols[[condition]]
  
  #now, for this condition, we look at each of the 31 questions in turn
  for(question in 1:31){
    
    #find the names columns that refer to this question
    #remember that for each question there are six columns, recording the participant's response to each of the six faces
    #each of the columns for a given question has the same prefix (i.e. "B1Q1...Face1", "B1Q1...Face2"...) 
    #so we can search for that prefix to find the column names that we need
    questCols <- grep(paste0("B", condition, "Q", question, "...Face"), names(temp))
    
    #now run through each participant in turn, down the rows
    for(participant in 1:nrow(temp)){
      #this step makes new columns to record the face chosen as best and worst for this question (i.e. "best1" and "worst1")
      #we generate the values by searching for the response "Like" across the six columns for this question, for this participant
      #match() will return "3" if it finds a "Like" in the third column 
      #and then we do the same thing to find the value "Dislike"
      temp[participant, paste0("best", question)] <- match("Like", temp[participant, questCols])
      temp[participant, paste0("worst", question)] <- match("Dislike", temp[participant, questCols])
    }
  }
  
  #now that we have recoded the responses, we can get rid of the original response columns
  #find the column containing the first one:
  r1 <- match("best1", names(temp))
  #store the names of this column plus the next 61 columns:
  recodedNames <- names(temp)[r1:(r1+61)]
  #and keep only the workerId and the 62 recoded responses:
  temp <- temp[, c("workerId", recodedNames)]
  
  #drop any participants with missing data:
  tempComplete <- temp[complete.cases(temp),]
  
  #work out how many we dropped
  print(nrow(tempComplete)-nrow(temp))
  
  #save these responses out into a .csv 
  write.csv(tempComplete, paste0("sortedData/bwsPart1ResponsesCondition", condition, ".csv"), row.names = F)
  #we'll use temp again in the next iteration, so let's remove it:
  remove(temp)
}

#we'll also want the demographics and dates for all these participants - we can pull these out here
part1Participants <- rbind(bwsIDs, likertIDs)

#extract a list of workerIds and demographics:
demographics <- data[, c("workerId", "End.Date", "Age", "Sex")]

#add this information to our list of partOneParticipants

part1Participants <- merge(part1Participants, demographics, by = "workerId")

write.csv(part1Participants, "SortedData/Part1Participants.csv")
