# Supplementary material for: Best-worst scaling improves measurement of first impressions
Source: Cogn Res Princ Implic. 2019 Sep 23;4:36. doi: 10.1186/s41235-019-0183-2 (PMC6757072; doi:10.1186/s41235-019-0183-2)
Supplement: Supplementary file 1 — R scripts used to generate the design and sort and score the data of Study 3, with annotation: intended as a template to build future BWS studies. (ZIP 15 kb) [file 41235_2019_183_MOESM1_ESM.zip › S04_ScoreBWS.R]

#04: Score the bws responses
#nichola burton
#20/3/19

#our bws data are currently in a form which tells us, for each question, which of the six faces the participant thought was 
#most trustworthy, and which they thought was least trustworthy. We need to convert these responses into a score for each face.

#clear the workspace
rm(list = ls())

#open required packages
library(support.BWS)

#set the working directory to the location of this script
dir.name <- dirname(rstudioapi::getActiveDocumentContext()$path)
setwd(dir.name)
getwd()

#here we use the functions bws.dataset() and bws.count() from the package support.BWS 
#these functions can be used to derive counts scores for either individual participants or groups of participants
#to get scores for an individual participant, we just restrict our dataset to contain only one participant's responses

#first we need a matrix describing the design, telling us which items were in which questions
#this was generated when we set up the experiments
design <- read.csv("DesignDetails/Design.csv")

#and we need data, in a format where each row gives a participant's responses
#the first column identifies the participants
#and the rest of the columns alternate item chosen as "best" and "worst" for each question
#i.e. best item question 1, worst item question 1, best item question 2, worst item question 2...
#we recommend that these columns are named "B1", "W1", "B2", "W2"... etc to ensure expected behaviour from scoring function
#the value can either refer to the item number (i.e. item 16 out of a total 20 in the overall set)
#or the position of the choice within each question (i.e. picked the 3rd item out of the six presented in that question)
#here we use the latter format (referred to by the support.bws package as "row type")

#our data is in 8 different files, one for each condition

#so we will score each condition separately

#we'll make a list and fill it with the reponses from each file in turn
scoresList <- list()

#in each condition the face stimuli were assigned item numbers in a different order
#so we also need the file that lists the orders of the faces in each condition
#again produced when we set up the experiment:
stimOrders <- read.csv("DesignDetails/StimulusOrders.csv", stringsAsFactors = F)

#sort the part 1 data and then the part 2 data:

for(part in 1:2){

  for(condition in 1:8){
    data <- read.csv(paste0("SortedData/bwsPart", part, "ResponsesCondition", condition, ".csv"), stringsAsFactors = F)
    
    #make a data frame that will hold our scores
    #with as many columns as there are items,
    #and as many rows as there are participants in this condition
    scores <- as.data.frame(matrix(0, nrow = nrow(data), ncol = 31))
    #name each participant's row with their ID:
    row.names(scores)<- data$workerId
    
    #here we cycle over each participant in turn:
    for(participant in 1:nrow(data)){
      #use bws.dataset to structure the responses for bws.count
      dataset <- bws.dataset(respondent.dataset = data[participant,], #responses from just this participant
                             response.type = 1, #we use a "row form" response type 
                             choice.sets = design, #dataframe describing the design 
                             design.type = 2) #we use a BIBD design type
      #note! this produces the warning "In Ops.factor(dataset$ID, 100) : ‘*’ not meaningful for factors"
      #this warning does not affect our scoring here and can safely be ignored
    
      #use bws.count to find the number of times each item was chosen as "best", 
      #minus the number of times that item was chosen as "worst"
      #here we are running bws.count(), and taking the "BWS" values from the "disaggregate" list.
      scores[participant,] <- as.numeric(bws.count(dataset)$disaggregate$BW[1,])
    
    }
    
    #add the names of the face stimuli to the correct columns for this condition
    names(scores) <- stimOrders[, condition]
    
    scoresList[[condition]] <- scores
  }
  
  #we now have the scores given to each face in each of our conditions
  #but the face columns are in different orders for each condition
  #we use rbind() to stack them together with the columns in the same order for each condition
  scoresCompiled <- rbind(scoresList[[1]], 
                          scoresList[[2]],
                          scoresList[[3]],
                          scoresList[[4]],
                          scoresList[[5]],
                          scoresList[[6]],
                          scoresList[[7]],
                          scoresList[[8]])
  
  #now we have all of our bws participants in one dataframe, with their scores for each face across the columns
  #save this as a .csv
  write.csv(scoresCompiled, paste0("SortedData/bwsPart", part, "Scores.csv"))
}
