# Supplementary material for: Best-worst scaling improves measurement of first impressions
Source: Cogn Res Princ Implic. 2019 Sep 23;4:36. doi: 10.1186/s41235-019-0183-2 (PMC6757072; doi:10.1186/s41235-019-0183-2)
Supplement: Supplementary file 1 — R scripts used to generate the design and sort and score the data of Study 3, with annotation: intended as a template to build future BWS studies. (ZIP 15 kb) [file 41235_2019_183_MOESM1_ESM.zip › S05_DemographicsAndCorrelationAnalyses.R]

#05: Check demographics and run analyses
#nichola burton
#24/3/19

library(psych)
library(dplyr)
library(powerAnalysis)

#clear the workspace
rm(list = ls())

#set the working directory to the location of this script
dir.name <- dirname(rstudioapi::getActiveDocumentContext()$path)
setwd(dir.name)
getwd()


#load data----------------


#read in the Part 1 and Part 2 data for each condition

likertPart1 <- read.csv("sortedData/likertPart1Ratings.csv", stringsAsFactors = F)
likertPart2 <- read.csv("sortedData/likertPart2Ratings.csv", stringsAsFactors = F)
bwsPart1 <- read.csv("sortedData/bwsPart1Scores.csv", stringsAsFactors = F)
bwsPart2 <- read.csv("sortedData/bwsPart2Scores.csv", stringsAsFactors = F)

#and the Part 1 and Part 2 participant information

infoPart1 <- read.csv("sortedData/Part1Participants.csv", stringsAsFactors = F)
infoPart2 <- read.csv("sortedData/Part2Participants.csv", stringsAsFactors = F)


#set up dataframes-------------


#for the bws data the workerId column needs a name:
names(bwsPart1)[1] <- "workerId"
names(bwsPart2)[1] <- "workerId"

#now we're about to merge together the part 1 and part 2 data
#add a suffix to the column names referring to faces, so that we can identify which part the rating is from once part1 and part2 are merged
#the bws versions of the face image names have a ".jpg" suffix: 
#it's easiest to add that to the likert as well so we can stack the two conditions in a minute
names(bwsPart1)[-1] <- paste0(names(bwsPart1)[-1], "_1")
names(bwsPart2)[-1] <- paste0(names(bwsPart2)[-1], "_2")
names(likertPart1)[-1] <- paste0(names(likertPart1)[-1], ".jpg_1")
names(likertPart2)[-1] <- paste0(names(likertPart2)[-1], ".jpg_2")

#merge together the part 1 and part 2 data for each condition

likertData <- merge(likertPart1, likertPart2, by = "workerId")
bwsData <- merge(bwsPart1, bwsPart2, by = "workerId")

#add a condition column to each dataframe
likertData$Condition <- "Likert"
bwsData$Condition <- "BWS"
#and then stack them together
allData <- rbind(likertData, bwsData)

#need to merge in the part 1 and part 2 participant info

#we need all of the participant info from part 1:
allData <- merge(allData, infoPart1, by = "workerId")
#and then just the end date for part 2:
allData <- merge(allData, infoPart2[, c("workerId", "End.Date")], by = "workerId")


#check for exclusions----------


#check variability of each participant's Likert scores 
#(pressing only one button in a session indicates a lack of attention)
#note that this doesn't make sense for the bws participants, only likert due to different response formats

#identify the names of the 31 Part1 and Part2 response columns:
r1 <- match("Adam_Koester_12_oval.jpg_1", names(allData))
responseCols1 <- names(allData)[r1:(r1+30)]
r2 <- match("Adam_Koester_12_oval.jpg_2", names(allData))
responseCols2 <- names(allData)[r2:(r2+30)]

#calculate the variance for each session:
for(participant in 1:nrow(allData)){
  allData[participant, "var1"] <- var(as.numeric(allData[participant, responseCols1]))
  allData[participant, "var2"] <- var(as.numeric(allData[participant, responseCols2]))
}

#drop any Likert participants with variance = 0 for either part

allData <- allData[(allData$Condition == "BWS") | ((allData$Condition == "Likert") && (allData$var1 > 0) && (allData$var2 > 0)),]


#Demographics----------------

#group the data by condition to find the N and age info for each condition:
allDataGrouped <- group_by(allData, Condition) 

summarise(allDataGrouped, n = n(), meanAge = mean(Age), sdAge = sd(Age))

#And group by condition and sex to find the number of males in each condition:
allDataGroupedSex <- group_by(allData, Condition, Sex)

summarise(allDataGroupedSex, n=n())

#Days between sessions-------------

#calculate the days between Part1 and Part2 for each participant

allData$days <- as.Date(allData$End.Date.y, origin = "1904-01-01") - as.Date(allData$End.Date.x, origin = "1904-01-01")

#again, group and summarise by conditon
allDataGrouped <- group_by(allData, Condition)

summarise(allDataGrouped, meanDays = mean(days), sdDays = sd(days))

#run a t-test to check that there is no significant difference in days between sessions 

t.test(days ~ Condition, allData)


#run correlation between session 1 group-level scores----------

likertMeans <- colMeans(allData[allData$Condition == "Likert", responseCols1])
bwsMeans <- colMeans(allData[allData$Condition == "BWS", responseCols1])

cor.test(likertMeans, bwsMeans)

#run test-retest correlations------------

#calculate the time 1-time 2 correlations for each participant
for(i in 1:nrow(allData)){
  allData[i, "r"] <- cor(t(allData[i, responseCols1]), t(allData[i, responseCols2]), method = "spearman")
}

allData$rFisher <- fisherz(allData$r)

#check for outliers in the fisher-transformed r values:

#calculate mean and sds for fisher-transformed r values in the two conditions
bwsMeanRFisher <- mean(allData[allData$Condition=="BWS", "rFisher"])
bwsSdRFisher <- sd(allData[allData$Condition=="BWS", "rFisher"])

likertMeanRFisher <- mean(allData[allData$Condition=="Likert", "rFisher"])
likertSdRFisher <- sd(allData[allData$Condition=="Likert", "rFisher"])

#look for outliers in each condition
allData[allData$Condition == "BWS", "outlier"] <- ifelse((allData[allData$Condition == "BWS", "rFisher"] > (bwsMeanRFisher + (3*bwsSdRFisher))) |
                                                           (allData[allData$Condition == "BWS", "rFisher"] < (bwsMeanRFisher - (3*bwsSdRFisher))),  1, 0)

allData[allData$Condition == "Likert", "outlier"] <- ifelse((allData[allData$Condition == "Likert", "rFisher"] > (likertMeanRFisher + (3*likertSdRFisher))) |
                                                           (allData[allData$Condition == "Likert", "rFisher"] < (likertMeanRFisher - (3*likertSdRFisher))),  1, 0)   
                                                        
#show outliers
allData[allData$outlier == 1, c("workerId", "Condition", "rFisher")]

#drop outliers
allDataOutliersDropped <- allData[allData$outlier == 0,]
                            
#run t-test without outliers:
t.test(rFisher ~ Condition, allDataOutliersDropped)

#re-calculate means and SDs to calculate cohen's d:

bwsMeanRFisherOutliersDropped <- mean(allDataOutliersDropped[allDataOutliersDropped$Condition=="BWS", "rFisher"])
bwsSdRFisherOutliersDropped <- sd(allDataOutliersDropped[allDataOutliersDropped$Condition=="BWS", "rFisher"])

likertMeanRFisherOutliersDropped <- mean(allDataOutliersDropped[allDataOutliersDropped$Condition=="Likert", "rFisher"])
likertSdRFisherOutliersDropped <- sd(allDataOutliersDropped[allDataOutliersDropped$Condition=="Likert", "rFisher"])

ES.t.two(m1 = bwsMeanRFisherOutliersDropped, 
         m2 = likertMeanRFisherOutliersDropped, 
         sd1 = bwsSdRFisherOutliersDropped,
         sd2 = likertSdRFisherOutliersDropped,
         n1 = nrow(allDataOutliersDropped[allDataOutliersDropped$Condition == "BWS",]),
         n2 = nrow(allDataOutliersDropped[allDataOutliersDropped$Condition == "Likert",]))

#confirm that our conclusion doesn't change if we leave these outliers in:

t.test(rFisher ~ Condition, allData)

ES.t.two(m1 = bwsMeanRFisher, 
         m2 = likertMeanRFisher, 
         sd1 = bwsSdRFisher,
         sd2 = likertSdRFisher,
         n1 = nrow(allData[allData$Condition == "BWS",]),
         n2 = nrow(allData[allData$Condition == "Likert",]))
