# Supplementary material for: Best-worst scaling improves measurement of first impressions
Source: Cogn Res Princ Implic. 2019 Sep 23;4:36. doi: 10.1186/s41235-019-0183-2 (PMC6757072; doi:10.1186/s41235-019-0183-2)
Supplement: Supplementary file 1 — R scripts used to generate the design and sort and score the data of Study 3, with annotation: intended as a template to build future BWS studies. (ZIP 15 kb) [file 41235_2019_183_MOESM1_ESM.zip › S06_AlphaAnalysis.R]

#06: run alpha analysis on time 1 data
#nichola burton
#27/3/19

#this script looks just at the Part 1 data, and calculates Cronbach's alpha (as a measure of group-level reliability)
#for various sample sizes.

#we estimate alpha at each sample size by drawing 50 samples of size N and taking the average alpha across those 50.

library(psych)

#clear the workspace
rm(list = ls())

#set the working directory to the location of this script
dir.name <- dirname(rstudioapi::getActiveDocumentContext()$path)
setwd(dir.name)
getwd()

#read in the Part 1 data for each condition

likert <- read.csv("SortedData/likertPart1Ratings.csv", stringsAsFactors = F)
bws <- read.csv("SortedData/bwsPart1Scores.csv", stringsAsFactors = F)

#the bws data needs a column name for workerId:
names(bws)[1] <- "workerId"

#here we set the various sample sizes we want to look at - we'll run through calculating each in turn
sampleSizes <- c(8, 12, 20, 30, 40, 50, 122)

#set number of samples to draw
repeats <- 50

#make a place to store the mean alphas of each sample size, in each conditon
output <- matrix(0, length(sampleSizes), 2)

#set seed (to make the subsequent randomlisation reproducible)
set.seed(145)

#loop through the different sample sizes:
for(iteration in 1:length(sampleSizes)){

  sampleSize <- sampleSizes[iteration]
  
  #make a place to store the alphas of this sample size
  mLikert <- matrix(0, repeats)
  mBws <- matrix(0, repeats)
  
  #run LIKERT
  #loop through the following process y times:
  for(i in 1:repeats){
    
    #draw a random sample of numbers from 1 to the number of Likert participants, without replacement
    z <- sample (1:nrow(likert), size = sampleSize, replace = FALSE)
    #draw those participants from the Likert dataframe and drop the first (workerId) column
    temp <- likert[z, -1]
    #transpose
    temp <- t(temp)
    #calculate alpha and store it in mLikert
    mLikert[i] <- alpha(temp)$total$raw_alpha

    
  }
  
  #run BWS
  #loop through the following process y times:
  for(i in 1:repeats){
    
    #draw a random sample of numbers from 1 to the number of Likert participants, without replacement
    z <- sample (1:nrow(bws), size = sampleSize, replace = FALSE)
    #draw those participants from the Likert dataframe and drop the first (workerId) column
    temp <- bws[z, -1]
    #transpose
    temp <- t(temp)
    #calculate alpha and store it in mBws
    mBws[i] <- alpha(temp)$total$raw_alpha

    
  }
  
  #take the mean alpha for each condition and store it in output
  output[iteration,] <- c(mean(mLikert), mean(mBws))
  

}

#finally, tidy up output by adding names and the sample sizes
output <- as.data.frame(output)
names(output) <- c("likert", "bws")
output$sampleSize <- sampleSizes

#and save this output
write.csv(output, "alphaOutputs.csv")
