# Supplementary material for: Best-worst scaling improves measurement of first impressions
Source: Cogn Res Princ Implic. 2019 Sep 23;4:36. doi: 10.1186/s41235-019-0183-2 (PMC6757072; doi:10.1186/s41235-019-0183-2)
Supplement: Supplementary file 3 — csv files containing data and design details for Study 3: required by the R scripts in Additional File 2. (ZIP 58 kb) [file 41235_2019_183_MOESM3_ESM.zip]

Archive with 5 entries (5 files):
- DataPart1.csv
- DataPart2BWS.csv
- DataPart2Likert.csv
- Design.csv
- StimulusOrders.csv
