# Supplementary material for: Best-worst scaling improves measurement of first impressions
Source: Cogn Res Princ Implic. 2019 Sep 23;4:36. doi: 10.1186/s41235-019-0183-2 (PMC6757072; doi:10.1186/s41235-019-0183-2)
Supplement: Supplementary file 3 — csv files containing data and design details for Study 3: required by the R scripts in Additional File 2. (ZIP 58 kb) [file 41235_2019_183_MOESM3_ESM.zip › Design.csv]

V1	V2	V3	V4	V5	V6
2	11	14	16	21	29
3	15	17	25	27	29
2	7	19	20	27	30
1	10	14	15	28	30
7	10	11	12	13	17
2	4	12	15	23	31
2	5	9	10	25	26
4	8	9	13	29	30
4	17	20	21	26	28
6	7	8	15	16	26
3	11	22	23	26	30
2	3	6	13	18	28
8	10	18	21	23	27
13	14	24	26	27	31
5	16	17	18	30	31
6	10	20	22	29	31
1	12	18	19	26	29
1	3	7	9	21	31
5	13	15	19	21	22
9	12	16	22	27	28
3	4	10	16	19	24
5	7	23	24	28	29
4	7	14	18	22	25
9	11	15	18	20	24
8	11	19	25	28	31
1	4	5	6	11	27
1	13	16	20	23	25
6	9	14	17	19	23
1	2	8	17	22	24
6	12	21	24	25	30
3	5	8	12	14	20
