# Supplementary material for: Best-worst scaling improves measurement of first impressions
Source: Cogn Res Princ Implic. 2019 Sep 23;4:36. doi: 10.1186/s41235-019-0183-2 (PMC6757072; doi:10.1186/s41235-019-0183-2)
Supplement: Supplementary file 3 — csv files containing data and design details for Study 3: required by the R scripts in Additional File 2. (ZIP 58 kb) [file 41235_2019_183_MOESM3_ESM.zip › StimulusOrders.csv]

order1	order2	order3	order4	order5	order6	order7	order8
Adam_Koester_12_oval.jpg	Google_1_Jesse Schram_13_oval.jpg	Google_1_Travis Pruitt_7_oval.jpg	Google_1_George Lawton_1_oval.jpg	Google_1_Jack Province_9_oval.jpg	Google_1_Geneva Hemphill_11_oval.jpg	Google_1_Christopher Claussen_3_oval.jpg	Google_1_Timothy Hussey_3_oval.jpg
Andrew_Nussbaum_13_oval.jpg	Google_1_Rodney Lawton_1_oval.jpg	Google_1_Scott Bevins_1_oval.jpg	Google_1_Timothy Hussey_3_oval.jpg	Google_1_George Lawton_1_oval.jpg	Google_1_Scott Bevins_1_oval.jpg	Google_1_Jesse Schram_13_oval.jpg	Google_1_William Glick_1_oval.jpg
Google_1_Arthur Larsen_13_oval.jpg	Google_1_Geneva Hemphill_11_oval.jpg	Google_1_Jack Province_9_oval.jpg	Google_1_Carolyn Weise_7_oval.jpg	Google_1_Nathan Kiger_7_oval (2).jpg	Google_1_Virginia Roll_3_oval.jpg	Andrew_Nussbaum_13_oval.jpg	Google_1_Louis Mceachern_17_oval.jpg
Google_1_Carolyn Weise_7_oval.jpg	Google_1_Peter Grube_1_oval.jpg	Google_1_Martin Meekins_3_oval.jpg	Google_1_Chris Fluker_11_oval.jpg	Google_1_Steve Wojcik_19_oval.jpg	Google_1_Chris Fluker_11_oval.jpg	Google_1_Douglas South_4_oval.jpg	Google_1_Kenneth Parenteau_3_oval.jpg
Google_1_Chris Fluker_11_oval.jpg	Google_1_George Lawton_1_oval.jpg	Google_1_Vincent Sappington_19_oval.jpg	Google_1_Rodney Lawton_1_oval.jpg	Google_1_Timothy Hussey_3_oval.jpg	Google_1_George Lawton_1_oval.jpg	Google_1_Kenneth Parenteau_3_oval.jpg	Adam_Koester_12_oval.jpg
Google_1_Christopher Claussen_3_oval.jpg	Google_1_Arthur Larsen_13_oval.jpg	Google_1_Rodney Lawton_1_oval.jpg	Google_1_Kenneth Parenteau_3_oval.jpg	Google_1_Louis Mceachern_17_oval.jpg	Google_1_Howard Knoll_3_oval.jpg	Adam_Koester_12_oval.jpg	Google_1_Jack Province_9_oval.jpg
Google_1_Douglas South_4_oval.jpg	Google_1_Christopher Claussen_3_oval.jpg	Google_1_Steve Wojcik_19_oval.jpg	Google_1_Christopher Claussen_3_oval.jpg	Google_1_Kenneth Parenteau_3_oval.jpg	Google_1_Steven Prevost_3_oval.jpg	Google_1_Rodney Lawton_1_oval.jpg	Google_1_Howard Knoll_3_oval.jpg
Google_1_Eunice Lauderdale_13_oval.jpg	Google_1_Carolyn Weise_7_oval.jpg	Google_1_Nathan Kiger_7_oval (2).jpg	Google_1_Eunice Lauderdale_13_oval.jpg	Google_1_Peter Grube_1_oval.jpg	Adam_Koester_12_oval.jpg	Google_1_Chris Fluker_11_oval.jpg	Andrew_Nussbaum_13_oval.jpg
Google_1_Geneva Hemphill_11_oval.jpg	Google_1_Martin Meekins_3_oval.jpg	Google_1_Carolyn Weise_7_oval.jpg	Google_1_Virginia Roll_3_oval.jpg	Google_1_Norma Strickler_3_oval.jpg	Google_1_Martin Meekins_3_oval.jpg	Google_1_Arthur Larsen_13_oval.jpg	Google_1_Steve Wojcik_19_oval.jpg
Google_1_George Lawton_1_oval.jpg	Google_1_Jack Province_9_oval.jpg	Google_1_Victor Potter_13_oval.jpg	Google_1_Douglas South_4_oval.jpg	Google_1_Kevin Weinstein_9_oval.jpg	Google_1_Christopher Claussen_3_oval.jpg	Google_1_Jack Province_9_oval.jpg	Google_1_Martin Meekins_3_oval.jpg
Google_1_Howard Knoll_3_oval.jpg	Google_1_Norma Strickler_3_oval.jpg	Google_1_Peter Grube_1_oval.jpg	Google_1_Jack Province_9_oval.jpg	Google_1_Victor Potter_13_oval.jpg	Google_1_Timothy Hussey_3_oval.jpg	Google_1_Virginia Roll_3_oval.jpg	Google_1_Peter Grube_1_oval.jpg
Google_1_Jack Province_9_oval.jpg	Google_1_Travis Pruitt_7_oval.jpg	Google_1_Steven Prevost_3_oval.jpg	Google_1_Arthur Larsen_13_oval.jpg	Google_1_Douglas South_4_oval.jpg	Google_1_Eunice Lauderdale_13_oval.jpg	Google_1_Steve Wojcik_19_oval.jpg	Google_1_George Lawton_1_oval.jpg
Google_1_Jesse Schram_13_oval.jpg	Google_1_William Glick_1_oval.jpg	Google_1_Douglas South_4_oval.jpg	Google_1_Vincent Sappington_19_oval.jpg	Google_1_Vincent Sappington_19_oval.jpg	Google_1_William Glick_1_oval.jpg	Google_1_Vincent Sappington_19_oval.jpg	Google_1_Eunice Lauderdale_13_oval.jpg
Google_1_Kenneth Parenteau_3_oval.jpg	Google_1_Louis Mceachern_17_oval.jpg	Google_1_George Lawton_1_oval.jpg	Google_1_Kevin Weinstein_9_oval.jpg	Google_1_William Glick_1_oval.jpg	Google_1_Peter Grube_1_oval.jpg	Google_1_Timothy Hussey_3_oval.jpg	Google_1_Douglas South_4_oval.jpg
Google_1_Kevin Weinstein_9_oval.jpg	Google_1_Howard Knoll_3_oval.jpg	Google_1_William Glick_1_oval.jpg	Google_1_Geneva Hemphill_11_oval.jpg	Google_1_Eunice Lauderdale_13_oval.jpg	Google_1_Travis Pruitt_7_oval.jpg	Google_1_George Lawton_1_oval.jpg	Google_1_Vincent Sappington_19_oval.jpg
Google_1_Louis Mceachern_17_oval.jpg	Google_1_Eunice Lauderdale_13_oval.jpg	Google_1_Jesse Schram_13_oval.jpg	Google_1_Steven Prevost_3_oval.jpg	Google_1_Geneva Hemphill_11_oval.jpg	Google_1_Maureen Hand_9_oval.jpg	Google_1_Martin Meekins_3_oval.jpg	Google_1_Norma Strickler_3_oval.jpg
Google_1_Martin Meekins_3_oval.jpg	Google_1_Virginia Roll_3_oval.jpg	Google_1_Kenneth Parenteau_3_oval.jpg	Google_1_Louis Mceachern_17_oval.jpg	Adam_Koester_12_oval.jpg	Andrew_Nussbaum_13_oval.jpg	Google_1_Peter Grube_1_oval.jpg	Google_1_Virginia Roll_3_oval.jpg
Google_1_Maureen Hand_9_oval.jpg	Google_1_Scott Bevins_1_oval.jpg	Google_1_Howard Knoll_3_oval.jpg	Google_1_Travis Pruitt_7_oval.jpg	Google_1_Christopher Claussen_3_oval.jpg	Google_1_Kenneth Parenteau_3_oval.jpg	Google_1_Steven Prevost_3_oval.jpg	Google_1_Geneva Hemphill_11_oval.jpg
Google_1_Nathan Kiger_7_oval (2).jpg	Google_1_Douglas South_4_oval.jpg	Google_1_Geneva Hemphill_11_oval.jpg	Google_1_Norma Strickler_3_oval.jpg	Google_1_Steven Prevost_3_oval.jpg	Google_1_Rodney Lawton_1_oval.jpg	Google_1_Maureen Hand_9_oval.jpg	Google_1_Christopher Claussen_3_oval.jpg
Google_1_Norma Strickler_3_oval.jpg	Andrew_Nussbaum_13_oval.jpg	Google_1_Kevin Weinstein_9_oval.jpg	Google_1_Martin Meekins_3_oval.jpg	Google_1_Scott Bevins_1_oval.jpg	Google_1_Kevin Weinstein_9_oval.jpg	Google_1_Howard Knoll_3_oval.jpg	Google_1_Scott Bevins_1_oval.jpg
Google_1_Peter Grube_1_oval.jpg	Google_1_Chris Fluker_11_oval.jpg	Andrew_Nussbaum_13_oval.jpg	Adam_Koester_12_oval.jpg	Google_1_Martin Meekins_3_oval.jpg	Google_1_Victor Potter_13_oval.jpg	Google_1_Nathan Kiger_7_oval (2).jpg	Google_1_Rodney Lawton_1_oval.jpg
Google_1_Rodney Lawton_1_oval.jpg	Google_1_Steve Wojcik_19_oval.jpg	Google_1_Timothy Hussey_3_oval.jpg	Andrew_Nussbaum_13_oval.jpg	Andrew_Nussbaum_13_oval.jpg	Google_1_Louis Mceachern_17_oval.jpg	Google_1_Louis Mceachern_17_oval.jpg	Google_1_Victor Potter_13_oval.jpg
Google_1_Scott Bevins_1_oval.jpg	Google_1_Nathan Kiger_7_oval (2).jpg	Google_1_Arthur Larsen_13_oval.jpg	Google_1_Howard Knoll_3_oval.jpg	Google_1_Maureen Hand_9_oval.jpg	Google_1_Vincent Sappington_19_oval.jpg	Google_1_Carolyn Weise_7_oval.jpg	Google_1_Jesse Schram_13_oval.jpg
Google_1_Steve Wojcik_19_oval.jpg	Google_1_Kevin Weinstein_9_oval.jpg	Google_1_Chris Fluker_11_oval.jpg	Google_1_Maureen Hand_9_oval.jpg	Google_1_Carolyn Weise_7_oval.jpg	Google_1_Steve Wojcik_19_oval.jpg	Google_1_Eunice Lauderdale_13_oval.jpg	Google_1_Arthur Larsen_13_oval.jpg
Google_1_Steven Prevost_3_oval.jpg	Google_1_Victor Potter_13_oval.jpg	Google_1_Eunice Lauderdale_13_oval.jpg	Google_1_Jesse Schram_13_oval.jpg	Google_1_Rodney Lawton_1_oval.jpg	Google_1_Jesse Schram_13_oval.jpg	Google_1_Geneva Hemphill_11_oval.jpg	Google_1_Carolyn Weise_7_oval.jpg
Google_1_Timothy Hussey_3_oval.jpg	Google_1_Kenneth Parenteau_3_oval.jpg	Google_1_Maureen Hand_9_oval.jpg	Google_1_Victor Potter_13_oval.jpg	Google_1_Chris Fluker_11_oval.jpg	Google_1_Nathan Kiger_7_oval (2).jpg	Google_1_Kevin Weinstein_9_oval.jpg	Google_1_Kevin Weinstein_9_oval.jpg
Google_1_Travis Pruitt_7_oval.jpg	Adam_Koester_12_oval.jpg	Google_1_Virginia Roll_3_oval.jpg	Google_1_William Glick_1_oval.jpg	Google_1_Arthur Larsen_13_oval.jpg	Google_1_Norma Strickler_3_oval.jpg	Google_1_Victor Potter_13_oval.jpg	Google_1_Nathan Kiger_7_oval (2).jpg
Google_1_Victor Potter_13_oval.jpg	Google_1_Steven Prevost_3_oval.jpg	Google_1_Christopher Claussen_3_oval.jpg	Google_1_Peter Grube_1_oval.jpg	Google_1_Howard Knoll_3_oval.jpg	Google_1_Jack Province_9_oval.jpg	Google_1_Scott Bevins_1_oval.jpg	Google_1_Chris Fluker_11_oval.jpg
Google_1_Vincent Sappington_19_oval.jpg	Google_1_Vincent Sappington_19_oval.jpg	Google_1_Norma Strickler_3_oval.jpg	Google_1_Nathan Kiger_7_oval (2).jpg	Google_1_Jesse Schram_13_oval.jpg	Google_1_Arthur Larsen_13_oval.jpg	Google_1_Norma Strickler_3_oval.jpg	Google_1_Maureen Hand_9_oval.jpg
Google_1_Virginia Roll_3_oval.jpg	Google_1_Timothy Hussey_3_oval.jpg	Adam_Koester_12_oval.jpg	Google_1_Steve Wojcik_19_oval.jpg	Google_1_Virginia Roll_3_oval.jpg	Google_1_Douglas South_4_oval.jpg	Google_1_William Glick_1_oval.jpg	Google_1_Travis Pruitt_7_oval.jpg
Google_1_William Glick_1_oval.jpg	Google_1_Maureen Hand_9_oval.jpg	Google_1_Louis Mceachern_17_oval.jpg	Google_1_Scott Bevins_1_oval.jpg	Google_1_Travis Pruitt_7_oval.jpg	Google_1_Carolyn Weise_7_oval.jpg	Google_1_Travis Pruitt_7_oval.jpg	Google_1_Steven Prevost_3_oval.jpg
